# Supplementary material for: Pharmacological Targeting of DHHC9‐Mediated STRN4 Palmitoylation to Suppress YAP‐Driven Cancer Metastasis
Source: J Cell Mol Med. 2025 Sep 3;29(17):e70815. doi: 10.1111/jcmm.70815 (PMC12408345; doi:10.1111/jcmm.70815)
Supplement: Supplementary file 7 — Table S1: DHHC9 substrates identified by modified ABE in HCT116 cells. [file JCMM-29-e70815-s003.xlsx]

## Sheet: Sheet1
Supplemental Table2: DHHC9 substrates identified by modified ABE in HCT116 cells
Accession	Protein name	FC(+Dox/-Dox)	P-value	Log2FC	-log10p-value
P55060	Exportin-2	1.29706e-07	1.78268e-10	-22.8783	9.74893
Q9BZI7	Regulator of nonsense transcripts 3B	1.99046e-07	2.46299e-09	-22.2604	8.60854
P21127	Cyclin-dependent kinase 11B	1.15134e-07	4.5616e-09	-23.0502	8.34088
Q8N3Z6	Zinc finger CCHC domain-containing protein 7	2.1192e-07	4.74872e-09	-22.17	8.32342
P35221	Catenin alpha-1	0.331419	5.68301e-07	-1.59327	6.24542
P10589	COUP transcription factor 1	0.169967	0.00817567	-2.55667	2.08748
Q8N6R0	eEF1A lysine and N-terminal methyltransferase	3.46733e-07	3.30108e-08	-21.4597	7.48134
Q15819	Ubiquitin-conjugating enzyme E2 variant 2	1.87094e-07	3.90735e-08	-22.3497	7.40812
P43304	Glycerol-3-phosphate dehydrogenase, mitochondrial	1.2273e-07	1.01099e-07	-22.958	6.99525
Q9NP79	Vacuolar protein sorting-associated protein VTA1 homolog	3.92865e-07	1.53686e-07	-21.2795	6.81337
P31930	Cytochrome b-c1 complex subunit 1, mitochondrial	0.482778	0.00110975	-1.05057	2.95477
O95239	Chromosome-associated kinesin KIF4A	4.25755e-07	2.50248e-07	-21.1635	6.60163
Q5VZ89	DENN domain-containing protein 4C	4.83247e-07	3.33829e-07	-20.9807	6.47648
Q15436	Protein transport protein Sec23A	6.46566e-08	3.82108e-07	-23.8826	6.41781
O14964	Hepatocyte growth factor-regulated tyrosine kinase substrate	1.04846e-07	4.44919e-07	-23.1852	6.35172
P68371	Tubulin beta-4B chain	0.480369	0.000276447	-1.05779	3.55839
P83731	Large ribosomal subunit protein eL24	3.91231e-07	5.37728e-07	-21.2855	6.26944
O75534	Cold shock domain-containing protein E1	2.36433e-07	5.95551e-07	-22.0121	6.22508
P50402	Emerin	0.444248	9.85139e-05	-1.17056	4.0065
Q69YH5	Cell division cycle-associated protein 2	4.19704e-07	8.52934e-07	-21.1841	6.06908
O00410	Importin-5	7.27749e-08	8.58723e-07	-23.712	6.06615
P26196	Probable ATP-dependent RNA helicase DDX6	2.28133e-07	9.16537e-07	-22.0636	6.03785
A1X283	SH3 and PX domain-containing protein 2B	4.15472e-07	9.64114e-07	-21.1987	6.01587
P55039	Developmentally-regulated GTP-binding protein 2	8.93601e-07	9.84008e-07	-20.0939	6.007
O76003	Glutaredoxin-3	2.886e-07	1.03353e-06	-21.7244	5.98568
Q9H5V8	CUB domain-containing protein 1	1.81293e-07	1.49637e-06	-22.3952	5.82496
O43795	Unconventional myosin-Ib	1.56914e-07	1.7806e-06	-22.6035	5.74943
O14980	Exportin-1	3.67958e-08	1.84427e-06	-24.6959	5.73418
P16591	Tyrosine-protein kinase Fer	2.86653e-07	2.04256e-06	-21.7342	5.68983
O14672	Disintegrin and metalloproteinase domain-containing protein 10	3.1999e-07	2.14718e-06	-21.5755	5.66813
O60884	DnaJ homolog subfamily A member 2	0.0810913	0.000410632	-3.62431	3.38655
Q92575	UBX domain-containing protein 4	2.57517e-07	2.29975e-06	-21.8888	5.63832
Q96EY1	DnaJ homolog subfamily A member 3, mitochondrial	3.91885e-07	2.4127e-06	-21.2831	5.6175
O14979	Heterogeneous nuclear ribonucleoprotein D-like	0.439363	3.92053e-05	-1.18652	4.40666
Q9NZT2	Opioid growth factor receptor	1.14874e-07	2.75906e-06	-23.0534	5.55924
P09382	Galectin-1	0.408746	6.50103e-05	-1.29072	4.18702
P46736	Lys-63-specific deubiquitinase BRCC36	2.5034e-07	3.03679e-06	-21.9296	5.51759
P49821	NADH dehydrogenase [ubiquinone] flavoprotein 1, mitochondrial	0.174622	0.0095163	-2.51769	2.02153
Q9NR56	Muscleblind-like protein 1	3.87622e-07	3.37832e-06	-21.2988	5.4713
Q8IZD4	mRNA-decapping enzyme 1B	5.86453e-07	3.4509e-06	-20.7015	5.46207
P56962	Syntaxin-17	2.29691e-07	3.59966e-06	-22.0538	5.44374
P26639	Threonine--tRNA ligase 1, cytoplasmic	0.264398	7.64029e-05	-1.91922	4.11689
O00571	ATP-dependent RNA helicase DDX3X	0.282506	2.71456e-05	-1.82364	4.5663
Q96EL3	Large ribosomal subunit protein mL53	1.29756e-07	3.81243e-06	-22.8777	5.4188
O15265	Ataxin-7	7.17428e-07	3.96649e-06	-20.4107	5.40159
Q9P2R3	Rabankyrin-5	1.06165e-07	4.16997e-06	-23.1672	5.37987
Q99873	Protein arginine N-methyltransferase 1	5.92241e-07	4.44235e-06	-20.6873	5.35239
Q7Z6E9	E3 ubiquitin-protein ligase RBBP6	0.123576	0.00233258	-3.01652	2.63216
O95214	Leptin receptor overlapping transcript-like 1	2.21422e-07	5.30544e-06	-22.1067	5.27528
Q9NRZ9	Lymphoid-specific helicase	3.21471e-07	5.37366e-06	-21.5688	5.26973
P30041	Peroxiredoxin-6	1.43445e-08	5.97126e-06	-26.0549	5.22393
P35580	Myosin-10	1.29716e-07	6.10206e-06	-22.8781	5.21452
Q13098	COP9 signalosome complex subunit 1	2.19835e-07	6.18243e-06	-22.1171	5.20884
O75390	Citrate synthase, mitochondrial	7.03152e-08	6.40356e-06	-23.7616	5.19358
P31153	S-adenosylmethionine synthase isoform type-2	0.443092	0.000848353	-1.17432	3.07142
Q8WWH5	Pseudouridylate synthase TRUB1	1.22745e-07	7.40457e-06	-22.9578	5.1305
P32119	Peroxiredoxin-2	6.92601e-08	7.56647e-06	-23.7834	5.12111
Q13308	Inactive tyrosine-protein kinase 7	2.40622e-07	7.72336e-06	-21.9867	5.11219
P07737	Profilin-1	0.383592	0.00154165	-1.38235	2.81202
Q96C01	Protein FAM136A	1.7526e-07	8.98465e-06	-22.444	5.0465
Q10567	AP-1 complex subunit beta-1	0.0705114	0.000297339	-3.826	3.52675
P49748	Very long-chain specific acyl-CoA dehydrogenase, mitochondrial	3.24535e-07	9.56495e-06	-21.5551	5.01932
P04181	Ornithine aminotransferase, mitochondrial	1.31047e-07	9.58994e-06	-22.8634	5.01818
P50238	Cysteine-rich protein 1	1.33869e-07	9.7001e-06	-22.8327	5.01322
P52948	Nuclear pore complex protein Nup98-Nup96	4.46747e-07	9.94644e-06	-21.094	5.00233
P51648	Aldehyde dehydrogenase family 3 member A2	1.03278e-07	1.04363e-05	-23.207	4.98145
O60343	TBC1 domain family member 4	2.5948e-07	1.06537e-05	-21.8779	4.9725
Q16576	Histone-binding protein RBBP7	0.294427	5.10509e-05	-1.76402	4.292
P22695	Cytochrome b-c1 complex subunit 2, mitochondrial	5.05433e-08	1.12682e-05	-24.2379	4.94815
P46782	Small ribosomal subunit protein uS7	0.0371326	5.29095e-05	-4.75117	4.27647
Q96LR5	Ubiquitin-conjugating enzyme E2 E2	2.82286e-07	1.17439e-05	-21.7563	4.93019
Q8TEM1	Nuclear pore membrane glycoprotein 210	7.68974e-08	1.17864e-05	-23.6325	4.92862
Q9H6T3	RNA polymerase II-associated protein 3	5.60464e-07	1.21968e-05	-20.7669	4.91375
Q8TD19	Serine/threonine-protein kinase Nek9	1.44197e-07	1.25138e-05	-22.7255	4.90261
Q5JU85	IQ motif and SEC7 domain-containing protein 2	6.9512e-07	1.26811e-05	-20.4562	4.89684
Q7Z2Z2	Elongation factor-like GTPase 1	1.14557e-07	1.28935e-05	-23.0574	4.88963
P12277	Creatine kinase B-type	3.18026e-08	1.30631e-05	-24.9063	4.88395
O14744	Protein arginine N-methyltransferase 5	7.94976e-08	1.38382e-05	-23.5845	4.85892
Q13418	Integrin-linked protein kinase	3.25942e-07	1.4343e-05	-21.5489	4.84336
Q9UK99	F-box only protein 3	6.99073e-08	1.49075e-05	-23.77	4.8266
P08174	Complement decay-accelerating factor	5.06354e-07	1.58663e-05	-20.9133	4.79952
Q13907	Isopentenyl-diphosphate Delta-isomerase 1	1.21552e-07	1.62545e-05	-22.9719	4.78903
Q9C0B5	Palmitoyltransferase ZDHHC5	5.5966e-08	1.66697e-05	-24.0909	4.77807
O75116	Rho-associated protein kinase 2	1.01798e-07	1.6762e-05	-23.2278	4.77567
P31150	Rab GDP dissociation inhibitor alpha	0.392134	0.000240143	-1.35058	3.61953
O75347	Tubulin-specific chaperone A	7.82024e-08	1.84467e-05	-23.6082	4.73408
P56134	ATP synthase subunit f, mitochondrial	0.390536	0.00102991	-1.35647	2.9872
Q969N2	GPI transamidase component PIG-T	1.05498e-07	2.03688e-05	-23.1763	4.69104
Q9NRA2	Sialin	2.40154e-07	2.08585e-05	-21.9895	4.68072
Q6PKG0	La-related protein 1	1.61584e-07	2.12252e-05	-22.5612	4.67315
Q15024	Exosome complex component RRP42	7.89328e-08	2.12288e-05	-23.5948	4.67307
P10620	Microsomal glutathione S-transferase 1	1.8986e-07	2.23494e-05	-22.3286	4.65073
P11717	Cation-independent mannose-6-phosphate receptor	0.345885	0.000149065	-1.53163	3.82662
Q8TAD8	Smad nuclear-interacting protein 1	1.12373e-07	2.41883e-05	-23.0852	4.61639
Q9UBU8	Mortality factor 4-like protein 1	2.62068e-07	2.50696e-05	-21.8636	4.60085
P08621	U1 small nuclear ribonucleoprotein 70 kDa	0.155898	0.000129459	-2.68132	3.88787
P42224	Signal transducer and activator of transcription 1-alpha/beta	2.76136e-07	2.54264e-05	-21.7881	4.59471
P01893	Putative HLA class I histocompatibility antigen, alpha chain H	1.43511e-07	2.57782e-05	-22.7323	4.58875
Q9H2D6	TRIO and F-actin-binding protein	1.28291e-07	2.70805e-05	-22.8941	4.56734
Q9C0B0	RING finger protein unkempt homolog	4.24256e-07	2.74942e-05	-21.1686	4.56076
Q9Y4C1	Lysine-specific demethylase 3A	0.499899	0.00139736	-1.00029	2.85469
Q9Y530	ADP-ribose glycohydrolase OARD1	2.61169e-07	2.8174e-05	-21.8685	4.55015
P07858	Cathepsin B	0.400228	0.000957448	-1.32111	3.01888
Q9Y508	E3 ubiquitin-protein ligase RNF114	2.24955e-07	3.04566e-05	-22.0839	4.51632
P50395	Rab GDP dissociation inhibitor beta	8.86944e-08	3.35615e-05	-23.4266	4.47416
P62879	Guanine nucleotide-binding protein G(I)/G(S)/G(T) subunit beta-2	3.27836e-07	3.46075e-05	-21.5405	4.46083
P49458	Signal recognition particle 9 kDa protein	4.17682e-07	3.78108e-05	-21.1911	4.42238
Q9BXY0	Protein MAK16 homolog	2.66437e-07	3.83628e-05	-21.8397	4.41609
P07902	Galactose-1-phosphate uridylyltransferase	4.11669e-07	3.84045e-05	-21.212	4.41562
Q9HC35	Echinoderm microtubule-associated protein-like 4	3.85956e-07	4.14804e-05	-21.3051	4.38216
Q8WY36	HMG box transcription factor BBX	4.48853e-07	4.22034e-05	-21.0873	4.37465
P17174	Aspartate aminotransferase, cytoplasmic	1.68593e-07	4.62461e-05	-22.4999	4.33492
P51114	RNA-binding protein FXR1	1.42235e-07	4.73602e-05	-22.7452	4.32459
P49368	T-complex protein 1 subunit gamma	0.0255707	1.39044e-05	-5.28936	4.85685
O43395	U4/U6 small nuclear ribonucleoprotein Prp3	1.35686e-07	5.22455e-05	-22.8132	4.28195
P26641	Elongation factor 1-gamma	0.265508	0.000297315	-1.91317	3.52678
Q76FK4	Nucleolar protein 8	4.43984e-07	5.32955e-05	-21.103	4.27331
Q32MZ4	Leucine-rich repeat flightless-interacting protein 1	2.88686e-07	5.48662e-05	-21.724	4.2607
P09960	Leukotriene A-4 hydrolase	8.14531e-09	5.72391e-05	-26.8714	4.24231
P09668	Pro-cathepsin H	3.13221e-07	6.19595e-05	-21.6063	4.20789
Q92888	Rho guanine nucleotide exchange factor 1	1.33214e-07	6.20577e-05	-22.8397	4.2072
P25398	Small ribosomal subunit protein eS12	1.88644e-07	6.3415e-05	-22.3378	4.19781
P00558	Phosphoglycerate kinase 1	0.389753	0.0053773	-1.35937	2.26944
Q9Y4C8	Probable RNA-binding protein 19	0.153692	0.00673941	-2.70188	2.17138
Q9Y4K0	Lysyl oxidase homolog 2	3.59768e-07	6.88033e-05	-21.4064	4.16239
P05556	Integrin beta-1	0.310366	9.93406e-05	-1.68796	4.00287
Q9HB90	Ras-related GTP-binding protein C	1.91571e-07	7.01303e-05	-22.3156	4.15409
Q96T21	Selenocysteine insertion sequence-binding protein 2	5.4224e-07	7.10481e-05	-20.8146	4.14845
P13797	Plastin-3	0.459006	0.00180214	-1.12341	2.74421
Q8IU60	m7GpppN-mRNA hydrolase	4.30058e-07	7.52921e-05	-21.149	4.12325
P16144	Integrin beta-4	2.17467e-07	7.59302e-05	-22.1327	4.11959
Q9Y490	Talin-1	0.159443	0.00787024	-2.64888	2.10401
Q00610	Clathrin heavy chain 1	0.285628	0.000223401	-1.80779	3.65092
P63096	Guanine nucleotide-binding protein G(i) subunit alpha-1	6.80951e-08	8.25841e-05	-23.8079	4.0831
Q7Z4V5	Hepatoma-derived growth factor-related protein 2	0.160228	0.00808098	-2.64181	2.09254
P60900	Proteasome subunit alpha type-6	0.207843	0.00347608	-2.26643	2.45891
Q9BWH6	RNA polymerase II-associated protein 1	4.27119e-07	9.1848e-05	-21.1589	4.03693
P78527	DNA-dependent protein kinase catalytic subunit	0.226906	0.000419504	-2.13983	3.37726
Q03519	Antigen peptide transporter 2	2.38108e-07	9.64101e-05	-22.0019	4.01588
Q9UKA4	A-kinase anchor protein 11	5.3433e-07	9.9322e-05	-20.8358	4.00295
Q9UJU6	Drebrin-like protein	5.402e-08	0.000101041	-24.1419	3.9955
Q69YN2	CWF19-like protein 1	1.474e-07	0.000101428	-22.6938	3.99384
Q07864	DNA polymerase epsilon catalytic subunit A	1.19241e-06	0.000101939	-19.6777	3.99166
Q9NRL3	Striatin-4	3.96495e-07	0.00010389	-21.2662	3.98343
O95456	Proteasome assembly chaperone 1	2.35971e-08	0.000109122	-25.3368	3.96209
Q9H3K6	BolA-like protein 2	8.16371e-08	0.000111812	-23.5462	3.95151
P13995	Bifunctional methylenetetrahydrofolate dehydrogenase/cyclohydrolase, mitochondrial	1.16678e-07	0.000112173	-23.031	3.95011
Q8IX18	Probable ATP-dependent RNA helicase DHX40	1.04856e-07	0.000116795	-23.1851	3.93258
P61916	NPC intracellular cholesterol transporter 2	0.14387	0.00105644	-2.79716	2.97616
O14497	AT-rich interactive domain-containing protein 1A	3.61389e-07	0.000118745	-21.3999	3.92538
P04080	Cystatin-B	0.434103	0.008211	-1.20389	2.0856
P08754	Guanine nucleotide-binding protein G(i) subunit alpha-3	0.423009	0.00104572	-1.24124	2.98059
P00492	Hypoxanthine-guanine phosphoribosyltransferase	2.71159e-07	0.000125905	-21.8144	3.89996
P08651	Nuclear factor 1 C-type	2.56856e-07	0.00012851	-21.8925	3.89106
Q99986	Serine/threonine-protein kinase VRK1	2.00568e-07	0.000133324	-22.2494	3.87509
O15162	Phospholipid scramblase 1	4.91376e-08	0.000134536	-24.2786	3.87116
Q9BQ39	ATP-dependent RNA helicase DDX50	2.82699e-07	0.000138984	-21.7542	3.85704
Q5JPE7	BOS complex subunit NOMO2	2.6888e-07	0.000139807	-21.8265	3.85447
P39019	Small ribosomal subunit protein eS19	1.64112e-07	0.000144271	-22.5388	3.84082
Q9ULD2	Microtubule-associated tumor suppressor 1	6.82811e-07	0.000146809	-20.482	3.83325
P60953	Cell division control protein 42 homolog	0.335818	0.000762849	-1.57425	3.11756
Q13111	Chromatin assembly factor 1 subunit A	1.48739e-07	0.00014968	-22.6807	3.82484
Q13188	Serine/threonine-protein kinase 3	2.42972e-07	0.000153695	-21.9727	3.81334
Q6NUM9	All-trans-retinol 13,14-reductase	1.8422e-07	0.000156919	-22.3721	3.80432
P62873	Guanine nucleotide-binding protein G(I)/G(S)/G(T) subunit beta-1	2.1964e-07	0.000161781	-22.1184	3.79107
O95999	B-cell lymphoma/leukemia 10	2.82827e-07	0.000163167	-21.7536	3.78737
P21741	Midkine	3.25917e-07	0.000164162	-21.549	3.78473
O60566	Mitotic checkpoint serine/threonine-protein kinase BUB1 beta	4.44714e-07	0.000168455	-21.1006	3.77351
P63167	Dynein light chain 1, cytoplasmic	4.48451e-08	0.000171487	-24.4105	3.76577
P51965	Ubiquitin-conjugating enzyme E2 E1	3.91109e-07	0.000178354	-21.2859	3.74872
Q9H3P7	Golgi resident protein GCP60	1.32315e-07	0.000179213	-22.8495	3.74663
P42167	Lamina-associated polypeptide 2, isoforms beta/gamma	4.49647e-07	0.000179994	-21.0847	3.74474
O95639	Cleavage and polyadenylation specificity factor subunit 4	2.75913e-07	0.000184251	-21.7893	3.73459
P20073	Annexin A7	8.83556e-08	0.000188695	-23.4321	3.72424
P30740	Leukocyte elastase inhibitor	2.70739e-07	0.000198724	-21.8166	3.70175
Q9Y6M1	Insulin-like growth factor 2 mRNA-binding protein 2	1.4845e-07	0.000206688	-22.6835	3.68469
P09874	Poly [ADP-ribose] polymerase 1	0.0235514	4.27323e-05	-5.40804	4.36924
Q7Z3E2	Coiled-coil domain-containing protein 186	3.14008e-07	0.000222047	-21.6027	3.65356
Q86YV5	Inactive tyrosine-protein kinase PRAG1	4.38366e-07	0.00022854	-21.1214	3.64104
P17568	NADH dehydrogenase [ubiquinone] 1 beta subcomplex subunit 7	0.467161	0.00279505	-1.09801	2.55361
Q92804	TATA-binding protein-associated factor 2N	9.78639e-08	0.000229918	-23.2846	3.63843
Q96S55	ATPase WRNIP1	0.109519	0.00279792	-3.19075	2.55316
Q16531	DNA damage-binding protein 1	3.87727e-07	0.000241823	-21.2985	3.6165
Q9NNW7	Thioredoxin reductase 2, mitochondrial	1.59368e-07	0.00025121	-22.5811	3.59996
Q96AG4	Leucine-rich repeat-containing protein 59	4.35357e-08	0.000253252	-24.4532	3.59645
P49915	GMP synthase [glutamine-hydrolyzing]	1.15865e-07	0.000269115	-23.0411	3.57006
O95292	Vesicle-associated membrane protein-associated protein B/C	1.78227e-07	0.000276057	-22.4198	3.559
Q9UJ83	2-hydroxyacyl-CoA lyase 1	3.14488e-07	0.000276756	-21.6005	3.5579
Q8IUW5	RELT-like protein 1	2.69939e-07	0.000293051	-21.8209	3.53306
Q5JRX3	Presequence protease, mitochondrial	1.0928e-07	0.000296407	-23.1255	3.52811
Q6PJF5	Inactive rhomboid protein 2	2.62219e-07	0.000296962	-21.8627	3.5273
Q6SPF0	Sterile alpha motif domain-containing protein 1	6.02736e-07	0.000298637	-20.662	3.52486
P23470	Receptor-type tyrosine-protein phosphatase gamma	2.73144e-07	0.000307699	-21.8038	3.51187
Q9HAW4	Claspin	1.29585e-06	0.000312925	-19.5577	3.50456
Q86YS7	C2 domain-containing protein 5	1.52473e-07	0.000333713	-22.6449	3.47663
P49321	Nuclear autoantigenic sperm protein	1.21191e-07	0.000334078	-22.9762	3.47615
Q13347	Eukaryotic translation initiation factor 3 subunit I	1.21588e-07	0.000337545	-22.9715	3.47167
P49918	Cyclin-dependent kinase inhibitor 1C	2.63667e-07	0.000342392	-21.8548	3.46548
Q15393	Splicing factor 3B subunit 3	1.32591e-07	0.000357197	-22.8465	3.44709
Q9H2G2	STE20-like serine/threonine-protein kinase	1.02143e-07	0.000387497	-23.2229	3.41173
P12956	X-ray repair cross-complementing protein 6	6.89703e-08	0.000399515	-23.7895	3.39847
P50895	Basal cell adhesion molecule	1.74419e-07	0.000406012	-22.4509	3.39146
Q96JM7	Lethal(3)malignant brain tumor-like protein 3	2.8679e-07	0.000413203	-21.7335	3.38384
P22570	NADPH:adrenodoxin oxidoreductase, mitochondrial	6.32271e-08	0.000430688	-23.9149	3.36584
Q8TAA5	GrpE protein homolog 2, mitochondrial	4.63277e-07	0.000430722	-21.0416	3.3658
Q8IWE4	DCN1-like protein 3	0.129415	0.0055937	-2.94993	2.2523
P00390	Glutathione reductase, mitochondrial	2.08145e-08	0.000463234	-25.5178	3.3342
Q92552	Small ribosomal subunit protein mS27	2.0612e-07	0.000476745	-22.21	3.32171
P18669	Phosphoglycerate mutase 1	2.86028e-08	9.83271e-06	-25.0593	5.00733
Q96PC5	Melanoma inhibitory activity protein 2	3.74602e-07	0.000494115	-21.3481	3.30617
Q06265	Exosome complex component RRP45	7.59551e-07	0.000534301	-20.3284	3.27221
A3KN83	Protein strawberry notch homolog 1	6.33593e-07	0.000542607	-20.5899	3.26551
P08574	Cytochrome c1, heme protein, mitochondrial	2.32189e-07	0.000543696	-22.0382	3.26464
Q6ISB3	Grainyhead-like protein 2 homolog	5.89067e-07	0.000545569	-20.6951	3.26315
Q8IUF8	Ribosomal oxygenase 2	0.473269	0.00891908	-1.07927	2.04968
P30622	CAP-Gly domain-containing linker protein 1	5.64313e-07	0.000613837	-20.757	3.21195
Q8WWI5	Choline transporter-like protein 1	2.4511e-07	0.000614417	-21.9601	3.21154
P49720	Proteasome subunit beta type-3	6.53196e-07	0.000634703	-20.546	3.19743
Q96EQ0	Small glutamine-rich tetratricopeptide repeat-containing protein beta	0.138326	0.00763231	-2.85385	2.11734
Q9Y2Z0	Protein SGT1 homolog	0.393017	0.00478378	-1.34734	2.32023
Q12906	Interleukin enhancer-binding factor 3	4.90557e-07	0.000708263	-20.9591	3.14981
Q9HCU5	Prolactin regulatory element-binding protein	0.140234	0.00815081	-2.83409	2.0888
Q8ND56	Protein LSM14 homolog A	2.08345e-07	0.000719635	-22.1945	3.14289
Q96CB8	Integrator complex subunit 12	2.06205e-07	0.000735072	-22.2094	3.13367
O15269	Serine palmitoyltransferase 1	4.9581e-07	0.000739582	-20.9437	3.13101
Q96QC0	Serine/threonine-protein phosphatase 1 regulatory subunit 10	0.100681	0.00384458	-3.31214	2.41515
Q16881	Thioredoxin reductase 1, cytoplasmic	2.12537e-07	0.000829622	-22.1658	3.08112
P60981	Destrin	0.417269	0.00802556	-1.26095	2.09552
P61981	14-3-3 protein gamma	0.378637	0.000641748	-1.40111	3.19264
Q14160	Protein scribble homolog	1.13439e-07	0.000949902	-23.0716	3.02232
O00151	PDZ and LIM domain protein 1	1.63752e-07	3.70284e-07	-22.542	6.43146
P49411	Elongation factor Tu, mitochondrial	0.366317	0.00821086	-1.44884	2.08561
Q8WUM4	Programmed cell death 6-interacting protein	5.61157e-08	0.00118749	-24.087	2.92537
P78549	Endonuclease III-like protein 1	3.83617e-07	0.00128973	-21.3138	2.8895
P35606	Coatomer subunit beta	0.0991503	0.002946	-3.33424	2.53077
Q9Y6Q9	Nuclear receptor coactivator 3	1.82134e-07	0.00158032	-22.3885	2.80125
O14965	Aurora kinase A	5.48376e-07	0.00165764	-20.7983	2.78051
Q9UNE7	E3 ubiquitin-protein ligase CHIP	1.12992e-07	0.00188556	-23.0773	2.72456
A6NIH7	Protein unc-119 homolog B	6.62369e-08	0.00189229	-23.8478	2.72301
P62854	Small ribosomal subunit protein eS26	1.00373e-07	0.00190033	-23.2481	2.72117
Q96CS3	FAS-associated factor 2	1.3387e-07	0.00199584	-22.8327	2.69987
P36871	Phosphoglucomutase-1	4.41663e-07	0.00200447	-21.1105	2.698
Q9P2N5	RNA-binding protein 27	1.62011e-07	0.00205634	-22.5574	2.68691
O75190	DnaJ homolog subfamily B member 6	0.309668	0.0090185	-1.69121	2.04487
P14866	Heterogeneous nuclear ribonucleoprotein L	0.263332	0.00133296	-1.92505	2.87518
O14727	Apoptotic protease-activating factor 1	6.61186e-07	0.00235749	-20.5284	2.62755
P83881	Large ribosomal subunit protein eL42	1.70777e-07	0.00243906	-22.4814	2.61278
Q16186	Proteasomal ubiquitin receptor ADRM1	2.80342e-07	0.00247482	-21.7663	2.60646
Q9ULM2	Zinc finger protein 490	4.31239e-07	0.00295678	-21.145	2.52918
P62942	Peptidyl-prolyl cis-trans isomerase FKBP1A	0.119274	0.00234156	-3.06765	2.6305
P13639	Elongation factor 2	0.492613	0.00844574	-1.02147	2.07336
P43897	Elongation factor Ts, mitochondrial	1.82849e-07	0.00322842	-22.3828	2.49101
Q9NRW3	DNA dC->dU-editing enzyme APOBEC-3C	1.48979e-07	0.00339921	-22.6784	2.46862
P63000	Ras-related C3 botulinum toxin substrate 1	0.0928847	0.00867322	-3.42842	2.06182
O14745	Na(+)/H(+) exchange regulatory cofactor NHE-RF1	9.75565e-08	0.00240431	-23.2892	2.61901
O43765	Small glutamine-rich tetratricopeptide repeat-containing protein alpha	2.08024e-08	9.6794e-07	-25.5187	6.01415
Q8NBS9	Thioredoxin domain-containing protein 5	5.22766e-08	1.98845e-05	-24.1893	4.70149
Q04941	Proteolipid protein 2	1.16648e-08	0.00603815	-26.3533	2.2191
Q08211	ATP-dependent RNA helicase A	0.362775	1.39304e-05	-1.46285	4.85604
P27797	Calreticulin	3.61324e-08	0.00146202	-24.7221	2.83505
P00338	L-lactate dehydrogenase A chain	0.480321	0.00241179	-1.05793	2.61766
P04075	Fructose-bisphosphate aldolase A	0.295689	0.00814304	-1.75785	2.08921
Q99439	Calponin-2	0.24502	0.00931361	-2.02903	2.03088
P50990	T-complex protein 1 subunit theta	1.702e-07	0.0010162	-22.4863	2.99302
P08238	Heat shock protein HSP 90-beta	0.365802	0.000121888	-1.45087	3.91404
P46777	Large ribosomal subunit protein uL18	6.18174e-08	0.00046722	-23.9474	3.33048
P26599	Polypyrimidine tract-binding protein 1	1.70967e-07	0.00247571	-22.4798	2.6063
P63244	Small ribosomal subunit protein RACK1	0.425889	0.00422742	-1.23145	2.37392
P05091	Aldehyde dehydrogenase, mitochondrial	0.480435	0.0016184	-1.05759	2.79091
P61978	Heterogeneous nuclear ribonucleoprotein K	0.370439	0.0031109	-1.43269	2.50711
