# Supplementary material for: Pharmacological Targeting of DHHC9‐Mediated STRN4 Palmitoylation to Suppress YAP‐Driven Cancer Metastasis
Source: J Cell Mol Med. 2025 Sep 3;29(17):e70815. doi: 10.1111/jcmm.70815 (PMC12408345; doi:10.1111/jcmm.70815)
Supplement: Supplementary file 8 — Table S2: DHHC9 substrates identified by modified ABE in A549 cells. [file JCMM-29-e70815-s008.xlsx]

## Sheet: Sheet1
Supplemental Table2: DHHC9 substrates identified by modified ABE in A549 cells
Uniprot Accession	Protein Name	FC(+Dox/-Dox)	P-value	Log2FC	-LOG10(p-value)
Q4V328	GRIP1-associated protein 1	1.9906e-06	3.7744e-07	-18.9384	6.42315
P25685	DnaJ homolog subfamily B member 1	1.87535e-06	3.81204e-07	-19.0244	6.41884
O15143	Actin-related protein 2/3 complex subunit 1B	0.387635	0.0349971	-1.36723	1.45597
Q92922	SWI/SNF complex subunit SMARCC1	1.69346e-06	3.48056e-06	-19.1716	5.45835
Q9H0D6	5-3 exoribonuclease 2	0.477083	0.00027759	-1.06769	3.5566
Q06265	Exosome complex component RRP45	0.399572	0.0437653	-1.32347	1.35887
Q13217	DnaJ homolog subfamily C member 3	1.50331e-06	1.20724e-05	-19.3434	4.91821
P07099	Epoxide hydrolase 1	1.54204e-06	1.43597e-05	-19.3067	4.84286
Q9BZG1	Ras-related protein Rab-34	3.02068e-06	1.5523e-05	-18.3367	4.80902
P63167	Dynein light chain 1, cytoplasmic	0.366488	0.000198202	-1.44816	3.70289
O60343	TBC1 domain family member 4	2.71254e-06	2.19938e-05	-18.4919	4.6577
P98088	Mucin-5AC	0.412018	0.0005015	-1.27922	3.29973
O43765	Small glutamine-rich tetratricopeptide repeat-containing protein alpha	0.451206	0.000392861	-1.14814	3.40576
Q8ND04	Nonsense-mediated mRNA decay factor SMG8	1.034e-06	2.9433e-05	-19.8833	4.53117
P11586	C-1-tetrahydrofolate synthase, cytoplasmic	0.241692	0.0371589	-2.04876	1.42994
Q9Y3D2	Methionine-R-sulfoxide reductase B2, mitochondrial	2.0219e-06	3.85615e-05	-18.9159	4.41385
P23528	Cofilin-1	0.442242	0.000542377	-1.17709	3.2657
Q16719	Kynureninase	0.248616	0.0416938	-2.00801	1.37993
Q96C01	Protein FAM136A	2.74715e-07	5.38602e-05	-21.7956	4.26873
Q03701	CCAAT/enhancer-binding protein zeta	5.21802e-07	5.65778e-05	-20.87	4.24735
O15357	Phosphatidylinositol 3,4,5-trisphosphate 5-phosphatase 2	2.14187e-06	0.000117162	-18.8327	3.93121
Q14116	Interleukin-18	0.492016	0.00421444	-1.02322	2.37526
P0CAP2	DNA-directed RNA polymerase II subunit GRINL1A	0.200306	0.0195112	-2.31973	1.70972
P51965	Ubiquitin-conjugating enzyme E2 E1	0.420658	0.00222992	-1.24928	2.65171
P49589	Cysteine--tRNA ligase, cytoplasmic	1.45626e-06	0.000153698	-19.3893	3.81333
Q96S55	ATPase WRNIP1	0.243669	0.0408459	-2.03701	1.38885
P47813	Eukaryotic translation initiation factor 1A, X-chromosomal	1.33457e-06	0.000227048	-19.5152	3.64388
Q6PIU2	Neutral cholesterol ester hydrolase 1	0.478854	0.00693803	-1.06234	2.15876
P38646	Stress-70 protein, mitochondrial	0.445527	0.00566879	-1.16642	2.24651
Q13228	Methanethiol oxidase	0.150477	0.00812235	-2.73239	2.09032
O75943	Cell cycle checkpoint protein RAD17	0.411947	0.0059318	-1.27947	2.22681
O00571	ATP-dependent RNA helicase DDX3X	0.477351	0.00111744	-1.06688	2.95177
P36957	Dihydrolipoyllysine-residue succinyltransferase component of 2-oxoglutarate dehydrogenase complex, mitochondrial	1.55556e-06	0.000515071	-19.2941	3.28813
Q8WWI5	Choline transporter-like protein 1	1.21646e-06	0.000599985	-19.6489	3.22186
O75815	Breast cancer anti-estrogen resistance protein 3	0.243233	0.0456778	-2.03959	1.34029
P13489	Ribonuclease inhibitor	0.208474	0.0271841	-2.26206	1.56569
Q9BUH6	Protein PAXX	2.44379e-06	0.000632972	-18.6425	3.19862
Q8TB72	Pumilio homolog 2	1.53981e-06	0.00077147	-19.3088	3.11268
O95861	3(2),5-bisphosphate nucleotidase 1	9.1429e-07	0.000855913	-20.0608	3.06757
P17302	Gap junction alpha-1 protein	2.05919e-07	0.00090544	-22.2114	3.04314
Q06830	Peroxiredoxin-1	0.3156	0.00455384	-1.66383	2.34162
Q8TAT6	Nuclear protein localization protein 4 homolog	4.7521e-07	0.00103797	-21.0049	2.98382
Q7Z5L9	Interferon regulatory factor 2-binding protein 2	0.150784	0.0137027	-2.72944	1.86319
Q13620	Cullin-4B	0.224946	0.0430059	-2.15235	1.36647
P04080	Cystatin-B	0.334245	0.00995186	-1.58102	2.0021
O95817	BAG family molecular chaperone regulator 3	0.307848	0.0101393	-1.69971	1.99399
A6NHR9	Structural maintenance of chromosomes flexible hinge domain-containing protein 1	1.43261e-06	0.00406625	-19.4129	2.39081
Q96FJ2	Dynein light chain 2, cytoplasmic	8.84381e-07	0.00465461	-20.1088	2.33212
Q14847	LIM and SH3 domain protein 1	0.389209	0.0322726	-1.36138	1.49117
Q13188	Serine/threonine-protein kinase 3	0.153723	0.0244808	-2.7016	1.61117
Q13045	Protein flightless-1 homolog	6.26959e-07	0.00626796	-20.6051	2.20287
P49321	Nuclear autoantigenic sperm protein	0.223738	0.0247257	-2.16012	1.60685
Q08499	cAMP-specific 3,5-cyclic phosphodiesterase 4D	2.87908e-07	0.00834364	-21.7279	2.07864
P78536	Disintegrin and metalloproteinase domain-containing protein 17	8.70607e-07	0.00939107	-20.1315	2.02728
P09936	Ubiquitin carboxyl-terminal hydrolase isozyme L1	0.32448	0.0399672	-1.6238	1.3983
Q14103	Heterogeneous nuclear ribonucleoprotein D0	4.17368e-07	0.0111821	-21.1922	1.95148
Q9NRL3	Striatin-4	2.38337e-06	0.0276444	-18.6786	1.55839
Q96PK6	RNA-binding protein 14	1.91358e-06	0.0334184	-18.9953	1.47601
P68371	Tubulin beta-4B chain	0.396093	0.00446261	-1.33609	2.35041
P14314	Glucosidase 2 subunit beta	3.12279e-07	0.0367487	-21.6107	1.43476
Q13627	Dual specificity tyrosine-phosphorylation-regulated kinase 1A	1.18052e-06	0.037545	-19.6922	1.42545
